# Supplementary material for: A subset of type-II collagen-binding antibodies prevents experimental arthritis by inhibiting FCGR3 signaling in neutrophils
Source: Nat Commun. 2023 Sep 23;14:5949. doi: 10.1038/s41467-023-41561-7 (PMC10517938; doi:10.1038/s41467-023-41561-7)
Supplement: Supplementary file 4 — Source data [file 41467_2023_41561_MOESM4_ESM.xlsx]

## Sheet: Fig 1a
Date	CAIA+R69-4(n=8)								CAIA+placebo(n=7)
0	0	0	0	0	0	0	0	0	0	0	0	0	0	0	0
1	12	0	0	0	0	0	0	0	0	0	0	0	0	0	0
2	4	0	0	0	0	0	0	0	0	0	0	0	0	0	0
3	0	0	0	0	0	0	0	0	7	0	2	0	0	0	0
4	0	0	0	0	0	0	0	0	8	0	7	0	0	0	2
5	0	0	0	0	0	0	0	0	8	0	12	0	0	0	2
6	0	0	0	0	0	0	0	0	7	0	9	0	0	0	0
7	0	0	0	0	0	0	0	0	7	4	11	2	0	2	0
8	0	0	0	0	0	2	0	3	13	16	28	23	0	16	0
9	3	2	3	0	0	2	0	4	21	29	38	32	0	18	0
10	4	1	4	0	0	2	0	3	24	31	41	32	0	18	0
12	4	0	1	0	0	0	0	0	29	28	42	30	0	14	0
13	4	0	1	0	0	0	0	0	27	28	38	24	0	13	0
15	3	0	0	0	0	0	0	0	24	26	33	20	0	13	0
17	3	0	0	0	0	0	0	0	21	22	31	16	0	12	0
19	3	0	0	0	0	0	0	0	19	18	22	14	0	10	0
21	3	0	0	0	0	0	0	0	17	13	19	10	0	6	0
23	2	0	0	0	0	0	0	0	12	12	15	8	0	3	0

## Sheet: Fig 1b
Date	CAIA+placebo(n=5)					CAIA+R69-4(n=5)
0	0	0	0	0	0	0	0	0	0	0
1	8	13	20	12	7	10	13	11	14	11
2	24	31	31	25	23	0	2	3	4	0
3	37	40	39	37	35	0	0	0	0	0
4	41	43	39	41	37	0	0	0	0	0
5	41	42	42	43	44	0	0	0	0	0
6	47	42	44	44	51	0	0	0	0	0
8	52	46	46	49	48	0	0	0	0	0
10	51	43	41	52	48	0	0	0	1	0
12	50	37	36	48	38	0	0	0	1	0
14	42	36	31	42	30	0	0	0	1	0
16	33	26	24	36	23	0	1	0	2	0
18	25	18	20	26	15	0	1	0	0	0
20	20	15	20	18	16	0	0	0	1	0
22	16	11	16	15	12	0	0	0	1	0
24	15	8	10	13	12	0	0	0	1	0

## Sheet: Fig 1c
Date	CIA+placebo(n=6)						CIA+R69-4(n=5)
0	0	0	0	0	0	0	0	0	0	0	0
14	0	0	0	0	0	0	0	0	0	0	0
20	0	0	5	1	0	0	6	0	0	7	0
22	3	0	9	1	0	0	7	0	1	8	0
24	4	0	13	5	0	0	7	0	1	8	0
26	8	2	20	8	8	0	7	0	1	5	0
28	11	3	20	16	22	0	7	0	1	5	0
30	11	7	22	27	30	3	7	0	1	6	0
32	14	7	22	29	34	8	8	3	1	7	0
34	17	8	22	35	45	7	9	5	4	10	2
36	16	8	19	27	45	16	11	9	18	20	9
38	16	8	19	31	45	24	15	8	21	21	10
40	dead	9	20	34	43	27	30	21	29	22	12

## Sheet: Fig 1d
Date	hGPI325-339+placebo(n=7)							hGPI325-339+R69-4(n=8)
0	0	0	0	0	0	0	0	0	0	0	0	0	0	0	0
2	0	0	0	0	0	0	0	0	0	0	0	0	0	0	0
4	0	0	0	0	0	0	0	0	0	0	0	0	0	0	0
6	0	0	0	0	0	0	0	0	0	0	0	0	0	0	0
8	0	0	0	0	0	0	0	0	0	0	0	0	0	0	0
10	0	0	1	0	0	0	0	0	1	0	0	0	3	0	0
11	0	0	5	2	0	2	1	0	4	0	3	0	7	1	0
12	3	1	22	3	0	3	11	0	23	3	2	2	15	2	8
13	10	13	36	3	0	3	28	11	35	17	3	8	29	2	16
14	13	32	39	2	0	2	31	11	35	28	1	15	33	2	32
16	27	40	44	0	10	11	36	11	31	23	0	26	41	1	35
18	19	41	44	0	10	9	36	8	29	17	0	29	41	1	36
20	12	37	45	0	10	4	39	10	23	11	0	29	39	1	36
22	9	dead	40	0	8	4	38	7	21	9	0	28	39	1	32
24	9	dead	37	0	8	2	38	7	19	4	0	28	36	1	22

## Sheet: Fig 1e
Date	Mannan+R69-4(n=5)					Mannan+placebo(n=6)
0	0	0	0	0	0	0	0	0	0	0	0
1	0	0	0	0	0	0	0	0	0	0	0
2	0	0	0	0	0	0	0	0	0	0	0
3	0	0	0	0	0	0	0	0	0	0	0
4	1	0	1	0	1	1	1	0	1	0	1
5	1	1	1	1	2	2	1	0	1	0	1
6	2	1	2	1	2	3	3	1	2	0	1
7	2	1	2	1	2	3	3	1	2	1	1
8	2	1	2	1	2	3	3	1	2	1	2
10	1	1	1	1	2	2	2	1	1	1	1
12	1	1	1	1	1	2	2	0	1	0	1
14	1	1	0	1	1	1	1	0	1	0	1
16	1	0	0	1	0	1	1	0	0	0	0
18	0	0	0	1	0	1	0	0	0	0	0

## Sheet: Fig 1f
Date	Mannan+R69-4(n=5)					Mannan+placebo(n=6)
0	0	0	0	0	0	0	0	0	0	0	0
1	0	0	1	0	0	0	0	0	0	0	0
2	0	0	1	0	0	0	0	0	0	0	0
3	0	0	2	0	0	0	0	0	2	0	0
4	4	3	4	0	0	7	3	0	3	0	2
5	12	12	15	8	14	20	20	3	17	2	13
6	15	12	16	11	15	24	22	11	17	7	16
7	16	10	12	13	16	22	22	11	19	11	12
8	12	10	7	13	15	18	14	8	12	13	17
10	9	7	6	10	12	12	14	4	10	5	9
12	6	7	4	5	8	8	10	1	7	1	3
14	2	3	2	4	5	3	4	0	3	0	3
16	1	2	1	3	2	2	4	0	1	0	0
18	0	1	1	2	2	2	2	0	1	0	0

## Sheet: Fig 2a
Date	CAIA+R69-4(n=5)						CAIA+placebo(n=5)					dilution
2	1.478	1.67	1.559	1.174	1.244		1.187	1.428	1.224	1.658	1.616	1:31250
5	0.564	0.439	0.445	0.616	0.525		0.446	0.404	0.443	0.664	0.599
11	0.291	0.214	0.25	0.316	0.287		0.233	0.251	0.21	0.282	0.277
21	0.304	0.262	0.228	0.369	0.241		0.14	0.13	0.211	0.34	0.315	1:6250
	OD 405nm

## Sheet: Fig 2b
CAIA+R69-4(n=5)					CAIA+placebo(n=5)					dilution
2.344	2.078	2.221	2.404	2.119	2.86	2.382	2.441	2.006	2.508	1:625
OD 405nm

## Sheet: Fig 2e
	Cab4+glycine							Cab4+R69-4								glycine								IL-1β+glycine								IL-1β+R69-4
MMP3	3.85	4.22	4.4	4.25	4.01	3.91	4.16	5.07	5.09	4.83	5.61	4.71	4.9	5	5.29	-0.23	-0.1	0.51	0.02	-0.21	1.59	-0.01	0.01	10.64	11.12	10.73	10.73	10.87	10.86	11.09	10.71	10.93	10.31	11.09	10.53	10.28	10.67	10.7	10.82

## Sheet: Fig 2f
	Cab4+glycine							Cab4+R69-4								glycine								IL-1β+glycine								IL-1β+R69-4
MMP13	1.77	1.33	1.51	1.61	1.32	1.58	1.6	2.03	1.57	1.75	1.65	1.68	1.99	1.85	2.15	-0.8	-0.1	-0.31	-0.02	0.4	0.43	0.36	0.02	8.24	7.27	6.45	6.11	6.03	5.52	6.63	7.01	6.96	6.33	6.79	7.25	7.03	6.69	7.31	6.64

[truncated: 38 more sheets: Fig 3b, Fig 3c, Fig 3d, Fig 3e, Fig 3f, Fig 4a, Fig 4e, Fig 4f, Fig 4g, Fig 5a, Fig 5c, Fig 6a, Fig 6b, Fig 6c, Fig 6d, Fig 6e, Fig 6f, Fig S1a, Fig S1b, Fig S1c …]
